# Supplementary material for: Expression Profiles of Housekeeping Genes and Tissue-Specific Genes in Different Tissues of Chinese Sturgeon (Acipenser sinensis)
Source: Animals (Basel). 2024 Nov 21;14(23):3357. doi: 10.3390/ani14233357 (PMC11639794; doi:10.3390/ani14233357)
Supplement: Supplementary file 1 [file animals-14-03357-s001.zip]

Archive with 8 entries (8 files):
- Figure S1.pdf
- Figure S2.pdf
- Figure S3.pdf
- Figure S4.pdf
- Figure S5.pdf
- Figure S6.pdf
- Figure S7.pdf
- Supplementary Materials.pdf
